# Supplementary material for: Temperature-Induced Viral Resistance in Emiliania huxleyi (Prymnesiophyceae)
Source: PLoS One. 2014 Nov 18;9(11):e112134. doi: 10.1371/journal.pone.0112134 (PMC4236053; doi:10.1371/journal.pone.0112134)
Supplement: Table S1 — Cell Abundances, Virus Abundances, Host Health, Dimethylated Sulfur Species, and Intact Polar Lipids. Data values for Figures 1, 3, 5, and S1. All lipid data are in fmol cell−1. (XLS) [file pone.0112134.s004.xls]

## Sheet: Sheet1
Sample	Day	Cells/mL	Viruses/mL	ROS	Fv/Fm	dDMS (nM)	tDMSP (nM)	dDMSP (nM)	pDMSP (mM)	tDMSO (nM)	dDMSO (nM)	pDMSO(mM)	hGSL	vGSL	MGDG	DGDG	SQDG	PG	PE	PC	DGTS	DGCC
18C1	0	343200	0	4.5	0.42	3.85968	1513.49	59.0391	133.069	69.0553	11.1013	5.30229	0.0611473	0.0118135	2.24693	1.51594	1.24635	0.0439285	0.0127744	0.364954	0.0725199	0.296457
18C2	0	353300	0	0.04	0.4	3.91692	1519.72	46.1991	132.989	76.8959	8.81424	6.14456	0.0579268	0.00852453	2.26717	1.16034	1.11192	0.0382633	0.0124277	0.386928	0.0775979	0.266219
18C3	0	349100	0	0.33	0.41	2.76449	1424.5	42.1744	123.753	78.9728	9.61094	6.20966	0.0463071	0.0111019	2.18	1.30012	1.24602	0.0348461	0.00815533	0.346357	0.0931341	0.261496
18V1	0	328400	5.25822e+06	0.62	0.43	7.38535	1246.95	41.4046	121.527	62.3467	5.62782	5.71763	0.0780492	0.0132813	2.62131	1.58245	1.37933	0.0438734	0.0218551	0.408458	0.0838744	0.277898
18V2	0	325700	5.51384e+06	0.36	0.41	5.8339	1449.46	30.625	143.028	76.9879	-3.64714	8.12854	0.0603349	0.00322663	2.30863	1.49595	1.28602	0.0397437	0.0267356	0.375295	0.0700477	0.310943
18V3	0	331100	5.15499e+06	0.5	0.42	8.45695	1318.34	47.2577	126.1	66.1155	3.49984	6.21187	0.0528095	0.0145434	2.02053	1.48949	1.12184	0.0352958	0.0255728	0.359977	0.0644008	0.259641
21C1	0	338000	0	0.39	0.46	5.91286	1229.65	42.4354	99.1826	79.1317	6.78712	6.04383	0.0722234	0.0158394	2.76418	1.99539	1.35402	0.0456096	0.0125033	0.51325	0.0759514	0.655283
21C2	0	353900	0	0.85	0.45	6.07327	1334.08	42.6523	109.166	60.6437	-2.43739	5.3323	0.059054	0.0240714	2.33741	0.588148	0.259817	0.022791	0.0190037	0.265254	0.0578528	0.219222
21C3	0	324400	0	0.35	0.45	6.04645	1404.41	46.2392	124.717	70.5323	6.50616	5.87935	0.0697362	0.0101907	2.52631	1.74654	1.14029	0.0354032	0.0135969	0.470404	0.064848	0.574787
21V1	0	339900	4.55199e+06	0.31	0.47	9.64856	1384.93	55.4625	112.097	74.4845	9.67039	5.46493	0.192433	0.0343651	7.14898	4.84224	3.36072	0.0899085	0.0528696	1.27437	0.135095	1.17059
21V2	0	337100	5.71703e+06	0.22	0.49	6.91689	1430.88	41.8049	119.645	73.3066	11.7306	5.30371	0.0934462	0.0160484	3.08421	2.22133	1.46432	0.048251	0.0239052	0.615483	0.0878901	0.703662
21V3	0	324900	5.5204e+06	0.61	0.46	9.17238	1367.43	42.1375	118.648	66.9955	7.24744	5.34897	0.111088	0.0142731	5.32174	3.81067	2.67543	0.0980777	0.0445976	1.18489	0.162071	1.37331
18C1	1	576900	0	0.57	0.5	8.65225	2617.62	46.164	160.315	91.4057	2.52212	5.54137	0.072457	0	3.11997	1.7945	1.37135	0.0468921	0.0257002	0.616856	0.0705341	0.571031
18C2	1	574200	0	0.25	0.48	9.23629	2263.59	42.0743	135.624	121.723	1.6387	7.33118	0.0585805	0.0047403	2.35242	1.26509	1.1723	0.0404574	0.00883218	0.35292	0.0700858	0.333646
18C3	1	579800	0	0.73	0.49	5.81985	2172.34	48.3715	126.577	135.823	11.6441	7.40044	0.0620123	0.00435049	2.50698	1.2095	1.17185	0.0468709	0.00534592	0.403402	0.0672387	0.407398
18V1	1	457500	2.77904e+06	1.51	0.48	8.02009	1858.33	213.255	107.591	118.801	14.7405	6.80579	0.0770653	0.0347766	2.43857	1.71505	1.2223	0.0410108	0.0130036	0.484688	0.0857625	0.371084
18V2	1	444900	3.50657e+06	1.62	0.49	7.54898	2108.08	197.088	127.23	132.975	17.7	7.67478	0.0752158	0.0588773	2.72375	1.74221	1.45038	0.0515217	0.0200954	0.495727	0.0911384	0.699738
18V3	1	457100	4.19478e+06	1.73	0.48	6.29388	2227.85	194.625	132.113	145.052	25.2205	7.78633	0.0732145	0.0380712	2.69948	1.56427	1.21398	0.0477133	0.022144	0.420544	0.0834298	0.337265
21C1	1	556400	0	0.65	0.55	7.57473	2349.3	63.8961	136.036	141.564	1.14741	8.35811	0.0689762	0.0127056	1.80245	1.38082	0.93114	0.0361245	0.00654312	0.413196	0.0519589	0.426486
21C2	1	546500	0	0.7	0.55	7.45992	2367.96	52.6705	139.812	107.067	8.74193	5.93751	0.0705552	0.0158638	2.0874	1.40919	0.937548	0.0316409	0.00720323	0.38874	0.0567073	0.402378
21C3	1	552000	0	0.72	0.53	7.18611	2598.64	54.5745	153.257	152.959	8.27898	8.71568	0.0601221	0.00961135	1.7948	1.33123	0.89746	0.0316266	0.00349038	0.305902	0.0468067	0.315485
21V1	1	547400	367043	0.55	0.59	5.08574	2634.99	114.477	140.654	166.458	21.2503	8.10313	0.0898511	0.0173615	2.68673	1.93883	1.31551	0.0537729	0.0142336	0.578609	0.0992801	0.63191
21V2	1	565400	-11470.1	0.19	0.6		2663.76	105.874	141.633	123.182	20.1368	5.7057	0.0685994	0.0149324	2.17725	1.61443	1.0211	0.0409285	0.0120345	0.459197	0.063906	0.516275
21V3	1	538800	-90122.2	0.49	0.6		2485.32	99.7363	134.626	140.973	20.9395	6.77389	0.0815455	0.0130696	2.1507	1.68937	1.17796	0.045443	0.0151409	0.47111	0.0676921	0.580876
18C1	2	902500	0	0.34	0.55	7.97776	3724.32	93.1704	157.057	297.677	13.4963	12.2915	0.0597622	0.0112445	2.60075	1.16619	1.20326	0.0412733	0.00699253	0.444378	0.067962	0.421494
18C2	2	880500	0	0.31	0.57	7.45939	3591.09	94.3204	155.967	233.318	11.3406	9.90087	0.0722512	0.0145075	2.89836	1.32616	1.49016	0.0424019	0.00633499	0.458816	0.0747766	0.490157
18C3	2	902600	0	0.31	0.56	8.17386	3903.01	98.0192	166.447	276.39	17.3267	11.3326	0.0454636	0.0107459	1.59951	0.465771	0.40073	0.0267449	0.00634718	0.200587	0.0839183	0.113024
18V1	2	366700	1.87333e+08	2.69	0.09	72.3699	2583.4	944.124	118.018	174.298	81.2455	6.69926	0.107898	0.330173	1.75378	1.46601	0.78379	0.0176801	0.0467525	0.516718	0.107875	0.31943
18V2	2	334900	1.6738e+08	3.1	0.07	83.347	2595.64	961.919	129.25	139.311	54.6371	6.69887	0.122109	0.447346	0.450332	0.453318	0.456304	0.45929	0.462276	0.465262	0.468248	0.471234
18V3	2	367800	1.6972e+08	3.08	0.06		2622.09	839.442	127.15	186.718	93.0406	6.68172	0.0584311	0.233648	0.263867	0.620073	0.280936	0.0115701	0.0383368	0.235276	0.157836	0.140107
21C1	2	883900	0	0.45	0.55	11.1016	3766.96	108.512	149.324	193.426	14.8409	7.28917	0.0176973	0.0200371	7.14257	2.44439	0.662268	0.0498778	0.0193784	0.39812	0.0325047	0.210336
21C2	2	850400	0	0.27	0.57	11.07	3680.71	106.167	152.758	190.919	13.2043	7.59465	0.0724802	0.0132631	1.74523	1.30941	0.9595	0.0282728	0.00586813	0.408274	0.0585708	0.424977
21C3	2	816700	0	0.34	0.57	9.88563	3559.4	109.761	152.977	106.388	14.7058	4.06572	0.0788402	0.0145284	1.65135	1.26085	0.879102	0.0332191	0.00487387	0.385187	0.0544244	0.409465
21V1	2	782700	1.38788e+06	0.36	0.6	15.2324	3591.44	287.563	140.77	241.118	18.6045	9.48078	0.0879697	0.0188583	1.77207	1.48335	1.02529	0.040355	0.00958222	0.429639	0.0721968	0.486006
21V2	2	800500	-126171	0.39	0.61	10.7853	4040.7	229.881	158.784	254.823	21.1873	9.73481	0.0884972	0.0138872	1.97337	1.53281	1.07168	0.0361458	0.0134625	0.436216	0.0746145	0.515014
21V3	2	804200	385068	0.59	0.62	17.2543	3790.15	218.179	149.957	221.035	16.3482	8.59306	0.0913048	0.0175287	2.11882	1.72275	1.14558	0.0424455	0.0120167	0.495081	0.0696684	0.573376
18C1	3	1095000	0	-0.11	0.51	13.4107	5276.03	103.504	176.657	222.893	8.46299	7.32342	0.0749784	0.0200204	2.74288	1.40596	1.56825	0.0420052	0.00557615	0.489779	0.0870566	0.574701
18C2	3	1131000	0	0.46	0.52	11.1088	5142.11	107.054	158.885	296.195	9.0507	9.06103	0.0601748	0.0143156	2.20224	1.22916	1.17169	0.0313473	0.00346396	0.375696	0.0613251	0.408964
18C3	3	1139000	0	0.27	0.54	11.6479	5319.79	93.7384	171.121	267.25	18.2713	8.15253	0.0566283	0.00156935	2.17261	1.29014	1.25838	0.0333057	0.00391141	0.408246	0.0670186	0.519067
18V1	3	307300	1.50625e+08	8.53	0.06	171.028	3087.52	2150.44	83.8927	97.9955	53.2295	4.0077	0.117053	0.664232	0.684657	0.911622	0.264774	0.00681934	0.201862	0.39656	0.277605	0.26809
18V2	3	313000	1.77805e+08	17.94	0.03	212.627	2892.51	2203.36	58.4524	114.611	109.612	0.423943	0.125923	0.672061	0.643231	1.04911	0.239528	0.0136181	0.20735	0.33292	0.243927	0.244846
18V3	3	356500	1.48462e+08	7.37	0.02	221.183	2581.82	1982.46	44.9309	120.908	143.482	-1.67465	0.100321	0.68686	0.574856	0.981582	0.261203	0.00854129	0.231772	0.370371	0.251374	0.25602
21C1	3	997300	0	0.62	0.54	18.2701	4723.36	140.029	153.597	235.744	18.9417	7.26551	0.090494	0.0144927	1.85188	1.51705	1.14628	0.0365342	0.00435197	0.41051	0.0683602	0.494161
21C2	3	1005000	0	0.8	0.52	12.8029	4912.39	138.67	159.39	243.239	22.4772	7.371	0.0689636	0.0155775	1.19707	1.12585	0.820665	0.019363	0.00567684	0.306529	0.0464971	0.290532
21C3	3	984300	0	0.43	0.53	15.861	4715.29	131.918	157.288	242.99	16.3907	7.77622	0.0820975	0.0146991	1.74918	1.29533	0.944948	0.0276339	0.0046782	0.372063	0.0536144	0.443294
21V1	3	943200	-106508	0.67	0.54	23.9207	4812.02	318.232	153.371	236.148	35.2729	6.85582	0.0741335	0.0167872	1.56866	1.25511	1.0086	0.029178	0.0115735	0.354042	0.0580815	0.423654
21V2	3	951800	-1.83194e+06	0.36	0.56	18.4216	4720.22	264.525	153.286	258.499	35.1783	7.66371	0.100342	0.015516	1.75708	1.6925	1.20186	0.0335791	0.0119242	0.429722	0.0686162	0.573349
21V3	3	940600	-1.51241e+06	0.43	0.57	19.2195	4776.73	266.592	153.406	243.056	19.5333	7.60282	0.0821309	0.0186634	1.86145	1.63599	1.10632	0.0334233	0.0107243	0.406218	0.062758	0.535222
18C1	4	1121000	0	2.36	0.46	15.2074	5513.88	142.18	168.709	244.681	12.9361	7.27842	0.0687775	0.0216993	2.34948	1.36661	1.39526	0.038755	0.00663681	0.466081	0.0850092	0.565661
18C2	4	1084000	0	1.6	0.45	14.7594	5044.38	149.655	162.292	245.527	9.46952	7.82683	0.0766613	0.00136739	2.44245	1.24928	1.44671	0.0310482	0.00478581	0.385968	0.0827534	0.51946
18C3	4	1099000	0	1.21	0.45	15.7019	5374.11	138.189	171.613	257.448	18.7735	7.82283	0.0700847	0.00775883	2.16206	1.32165	1.2968	0.0322201	0.00530351	0.397336	0.0673413	0.480125
18V1	4	161000	1.82234e+08	4.57	0.1	173.387	2972.01	2406.68	121.838	241.121	172.446	14.8006	0.062195	1.40985	0.306973	0.923354	0.261245	0.00654978	0.786178	0.156604	0.253425	0.14099
18V2	4	145500	1.708e+08	5.11	0.09	158.968	2706.86	2352.45	81.2849	301.079	180.738	27.6009	0.083044	1.89624	0.256421	1.31146	0.231785	0.0117428	0.970807	0.190178	0.335797	0.15792
18V3	4	128900	1.96027e+08	3.08	0.06	182.657	2504.64	2168.84	85.4438	324.703	221.716	26.2053	0.0183236	1.43507	0.104223	0.424119	0.0824163	0.00263277	0.596423	0.0783302	0.539781	0.0612189
21C1	4	970900	0	2.28	0.48	15.5121	4719.32	211.446	147.412	271.613	28.548	7.94848	0.107133	0.0143025	1.64428	1.48545	1.22641	0.0290486	0.00614981	0.372119	0.0721043	0.479881
21C2	4	990700	0	1.13	0.48	19.7945	4492.06	178.556	140.505	253.777	20.5676	7.59641	0.076996	0.0188252	1.33499	1.36271	1.04879	0.0273208	0.00445812	0.319499	0.0667045	0.395019
21C3	4	810300	0	2.18	0.45	18.4379	5204.98	195.107	199.279	271.094	27.0406	9.70778	0.119118	0.0279728	1.96421	1.58357	1.29642	0.0352913	0.00506011	0.440848	0.102031	0.570792
21V1	4	829800	1.25385e+07	3.41	0.46	25.1826	4797.87	535.481	159.282	282.774	53.3551	8.57319	0.0991879	0.0270373	2.23795	1.90522	1.48195	0.035181	0.019732	0.507104	0.0924405	0.669096
21V2	4	932600	430948	2.17	0.45	24.3397	4907.81	294.566	153.621	288.464	40.2075	8.26697	0.1033	0.0219157	1.63505	1.50726	1.18435	0.0308548	0.0136931	0.413407	0.0742972	0.52143
21V3	4	944600	666904	2.57	0.5	21.9107	4751.25	318.54	147.022	287.302	46.9308	7.97251	0.0887074	0.0157062	1.69902	1.42239	1.21612	0.0338027	0.0142779	0.357698	0.0734401	0.498981
