# Supplementary material for: Temperature-Induced Viral Resistance in Emiliania huxleyi (Prymnesiophyceae)
Source: PLoS One. 2014 Nov 18;9(11):e112134. doi: 10.1371/journal.pone.0112134 (PMC4236053; doi:10.1371/journal.pone.0112134)
Supplement: Table S2 — Dynamics of Cell and Virus Abundance for Additional Strains. Data values for Figures 6 and S2. (XLS) [file pone.0112134.s005.xls]

## Sheet: Sheet1
		Cells/mL	Cells/mL	Cells/mL	Cells/mL	Cells/mL	Cells/mL	Vir/mL	Vir/mL	Vir/mL	Cells/mL	Cells/mL	Cells/mL	Cells/mL	Cells/mL	Cells/mL	Vir/mL	Vir/mL	Vir/mL	Cells/mL	Cells/mL	Cells/mL	Cells/mL	Cells/mL	Cells/mL	Vir/mL	Vir/mL	Vir/mL	Cells/mL	Cells/mL	Cells/mL	Cells/mL	Cells/mL	Cells/mL	Vir/mL	Vir/mL	Vir/mL
Strain	Day	12C1	12C2	12C3	12V1	12V2	12V3	12V1	12V2	12V3	15C1	15C2	15C3	15V1	15V2	15V3	15V1	15V2	15V3	18C1	18C2	18C3	18V1	18V2	18V3	18V1	18V2	18V3	21C1	21C2	21C3	21V1	21V2	21V3	21V1	21V2	21V3
1516	1																			580932	768589	1.06924e+06	1.22775e+06	934648	1.39695e+06	207332	171141	199128	580932	768589	1.06924e+06	1.73961e+06	1.32533e+06	2426447	157147	159560	180792
1516	2																			845116	1.49353e+06	1.31801e+06	1.37421e+06	1378259	2.08428e+06	214731	221969	578566	1.93532e+06	2.49001e+06	3.01534e+06	1.62957e+06	2.00575e+06	2.57063e+06	31526	38281.6	33938.7
1516	3																			1.33929e+06	1.34698e+06	1.64067e+06	1.51654e+06	1.23353e+06	2.19714e+06	1.26426e+06	1.00368e+06	1886734	2.39771e+06	2.37829e+06	3.73768e+06	2.06332e+06	2.93986e+06	2373110	0	0	0
1516	7																			1.16946e+06	1.8135e+06	1.73807e+06	27828	54837.5	77436.4	6.12022e+06	5.18409e+06	9319467	2.65689e+06	2.31523e+06	2.36506e+06	2.5429e+06	1.33793e+06	1.30496e+06	69164.1	83640.4	0
373	1										484637	556809	661129	454804	470925	548100	2.21209e+06	2.63485e+06	3.28373e+06	464424	315463	521962	391339	351695	294777	8253875	13353792	13852033	346623	813287	775794	686517	545826	531534	382772	148874	178419
373	2										782965	715942	790926	1.05662e+06	658848	892017	2.52342e+06	213016	1.41246e+06	1.60694e+06	1.72861e+06	2.36212e+06	1.12662e+06	485419	673802	1309840	1328642	1168829	1.02205e+06	1.42041e+06	1.71158e+06	1.65372e+06	1.28292e+06	1.27619e+06	20553453	-9227880	9863097
373	3										1.03753e+06	1.01579e+06	932505	822768	841942	909822	2.67417e+06	1.18961e+06	2.32024e+06	1.22154e+06	1.8243e+06	906745	1.55446e+06	1.14593e+06	937441	988648	2323557	5604425	881776	2.14437e+06	2.67484e+06	1.72536e+06	1.92661e+06	1.89775e+06	1836713	1920423	1826864
373	4										1.49078e+06	1.3444e+06	1.40706e+06	1.47134e+06	1.26625e+06	1.08444e+06	1.76522e+06	-1.67742e+06	1.25655e+06	1.32214e+06	1.79896e+06	1037634	1.5809e+06	1.97282e+06	1.44514e+06	1461820	14716904	2133975	1.42705e+06	2.07421e+06	4.13776e+06	1.65432e+06	3.3054e+06	2.51912e+06	-851880	1812092	-773093
373	7										1.38968e+06	1.15515e+06	1.86535e+06	1.61087e+06	1.49172e+06	770554	0	0	0	1.04428e+06	1.12454e+06	809741	1.75772e+06	2.03434e+06	1.73939e+06	576580	327460	-546811	707613	1.32438e+06	2.83968e+06	750128	3.19285e+06	2.81327e+06	-49863	-730245	-571006
374	1	1.02159e+06	1.13713e+06	810695	776547	1.05387e+06	1.00922e+06	908785	-572615	-1.69693e+06	1.15549e+06	1.42074e+06	979928	744697	693000	777587	1.90184e+08	2.13554e+08	1.63718e+08	744274	530378	598281	621535	544286	591548	5.52765e+06	9.27386e+06	8.15987e+06	1.17063e+06	963398	829296	1.16218e+06	672179	775794	5286252	17189430	13156048
374	2	1.57183e+06	1.05492e+06	1.41577e+06	988894	941969	975571	2.05604e+08	2.14893e+08	2.35483e+08	1.6166e+06	1.58296e+06	1.73644e+06	776460	607832	636678	5.44905e+08	8.80081e+08	5.89176e+08	1.16928e+06	913433	1.59375e+06	579057	429431	546457	9.81503e+07	1.91411e+08	1.56844e+08	2.93618e+06	2.73841e+06	2.00517e+06	2.85219e+06	1.72889e+06	2.1254e+06	0	0	0
374	3	2.10452e+06	1.77508e+06	1.95537e+06	927282	895862	1.0927e+06	7.54344e+08	9.33932e+08	9.75025e+08	1833510	1.94102e+06	2.04434e+06	562807	493302	424566	7.50292e+08	7.11054e+08	6.12562e+08	1.77841e+06	2.08147e+06	1.45413e+06	533168	679339	760574	2.00266e+08	297629907	2.45507e+08	3.24494e+06	2.96481e+06	2.4439e+06	2.89952e+06	1.68216e+06	2.11871e+06	0	0	0
374	4	2.441e+06	1.91131e+06	1.97602e+06	752129	662006	720209	8.27428e+08	7.01635e+08	8.03591e+08	1.03351e+06	1.82786e+06	2.0392e+06	266381	161438	250631	6.83393e+08	8.49194e+08	4.65644e+08	2.26835e+06	2.4725e+06	1.60921e+06	487014	628356	780861	2.15569e+08	2.30239e+08	2.05618e+08	4.13339e+06	4.31715e+06	2.68398e+06	3.5498e+06	2.33574e+06	2.59911e+06	0	0	0
374	7	2.25957e+06	2.84673e+06	2.78839e+06	21871.3	22826.2	12731.8	8.29145e+08	7.03351e+08	8.05307e+08	3.17055e+06	3.41699e+06	3.20385e+06	65739.3	78322.2	51102	5.6017e+08	9.11891e+08	6.01727e+08	1.77429e+06	1.95993e+06	1.89069e+06	63739.2	22722.9	37074.2	186808944	2.18847e+08	2.28783e+08	3.97845e+06	3.34109e+06	3.02598e+06	2.44054e+06	2.324e+06	2.40612e+06	0	0	20910
379	1	870989	862668	1.292e+06	613216	690289	1.04596e+06	1.86582e+06	1.67763e+06	8042.34	994566	1.01671e+06	845682	748125	863841	672154	2.53162e+06	1.49931e+06	2.17768e+06	44.29	614404	454502	657989	531352	627692	2.20448e+07	1.86272e+08	1.70459e+08	1.42125e+06	689626	875187	780017	476873	1.09263e+06	959227	825782	873054
379	2	1.24962e+06	1.42405e+06	1.31837e+06	892770	1.10439e+06	1.4521e+06	2.11031e+06	1.45406e+06	1.24174e+06	1.15326e+06	1.15001e+06	1.64571e+06	1.05808e+06	1.06356e+06	1.74201e+06	2.47754e+06	2.63485e+06	4.56182e+06	44.29	1.49377e+06	1.13765e+06	1.6838e+06	953830	1.39318e+06	806899	2.16061e+06	4.31339e+06	1.74861e+06	1.37865e+06	1.79933e+06	1.55994e+06	878853	1.81886e+06	2.03532e+06	2.4588e+06	5.91064e+06
379	3	1.58847e+06	2.28162e+06	1.36093e+06	1.53882e+06	2.02262e+06	1.41664e+06	8.0343e+06	-1.12914e+06	-878224	1.0764e+06	1.05936e+06	990113	954589	871217	1.36358e+06	1.7077e+06	1.21719e+06	2.04378e+06	0	1.79808e+06	1383261	2.11828e+06	2.56255e+06	1.45914e+06	3.58169e+06	4.81319e+06	6.56174e+06	2.18822e+06	1.90754e+06	1.7675e+06	3.20549e+06	1.06562e+06	3.01696e+06	1.96802e+06	2.80021e+06	1.75628e+06
379	4	2.26394e+06	2.8245e+06	2.46323e+06	2.02035e+06	2.98755e+06	2889474	172106	2.88398e+06	1.61008e+06	1.41981e+06	1.61489e+06	1.47417e+06	1.43753e+06	1.5037e+06	1.62345e+06	1.19902e+06	3.07022e+06	2.05287e+06	44.29	3.40555e+06	2.02641e+06	3.6136e+06	1.60876e+06	2136261	8.40272e+06	6.21704e+06	5.06075e+06	2.15769e+06	1.78661e+06	1.60913e+06	2.15579e+06	1.0278e+06	2.31945e+06	3.52078e+06	1.0193e+06	920818
379	7	3.68889e+06	4.1868e+06	3341679	3.27643e+06	3.05908e+06	3.76719e+06	-49862.5	2.66202e+06	1.38811e+06	1.12399e+06	898180	2.13832e+06	1.767e+06	1.181e+06	2.43886e+06	-2.56457e+06	-584371	-520787	0	3.93039e+06	2.87792e+06	2.87792e+06	2.70783e+06	2.07195e+06	3.97496e+06	3.57073e+06	3.2511e+06	2.96614e+06	2.60851e+06	2.43336e+06	3.60504e+06	2.30759e+06	4.17543e+06	376382	212318	110984
392	1	1.11112e+06	1.27672e+06	1.17019e+06	918642	841297	1.24508e+06	-27344	812277	1.84974e+06	1524600	1.74529e+06	1.26991e+06	1.01847e+06	998457	938144	4.78795e+06	6.15453e+06	3.06743e+06	664323	985190	698474	648067	406177	678763	-661187	2.53037e+06	3.65847e+06	1.03787e+06	1.33206e+06	895929	1.15648e+06	928364	967527	-757008	1.33271e+07	-3.93358e+06
392	2	1.28236e+06	1.47793e+06	1.31505e+06	1.18587e+06	1.29259e+06	1.37112e+06	1.12432e+06	-202667	2.25346e+06	1.55326e+06	1.80347e+06	1.24605e+06	1.34748e+06	1.5275e+06	1.18271e+06	675097	4.49956e+06	1.67791e+06	847169	1.26584e+06	843183	1.1019e+06	626319	788790	346262	966712	-650220	1.9764e+06	2.25616e+06	1.56686e+06	1.53479e+06	1486162	1.7875e+06	1.69555e+06	-288884	4.80762e+06
392	3	1.42873e+06	1.42873e+06	1.43028e+06	1.52167e+06	1.48434e+06	1.53268e+06	-1.60203e+06	2.432e+06	4.10642e+06	890476	1.22405e+06	1.09548e+06	1.15497e+06	1.27978e+06	1.45166e+06	1.62292e+06	2.82194e+06	1.61383e+06	735371	1.10957e+06	883845	1.03892e+06	568958	612898	1.43048e+06	3.55036e+06	-792798	1.03657e+06	1.16483e+06	1.62036e+06	913283	924466	1.31021e+06	-495699	1.67586e+06	4.02961e+06
392	4	1.53177e+06	1.69119e+06	1.78709e+06	1.42409e+06	1.68678e+06	1.48948e+06	1.78099e+08	-884658	-546879	1.1697e+06	1.78207e+06	1.66668e+06	1.66925e+06	1.15403e+06	1.06005e+06	6.4735e+06	1.66561e+07	4.33888e+06	863957	1.09367e+06	1.15404e+06	844113	701353	834944	0	0	0	1.0633e+06	1.04339e+06	976715	733801	709393	2.21175e+06	1.2573e+06	213380	3.68984e+06
392	7	1.88912e+06	1.68623e+06	2.14776e+06	1.49084e+06	1.79823e+06	1.60229e+06	1.79697e+08	7.89276e+06	5.86367e+07	1.58998e+06	2.07164e+06	1.96285e+06	1.01904e+06	1.26069e+06	1.23004e+06	1.20053e+07	1.01614e+07	4.16629e+06	208049	280603	307578	167830	214738	226609	2.56171e+06	-2.09637e+06	2.13397e+06	486626	478396	748491	895498	349669	1355842	-238053	-421419	99725.1
61/87/10	1	611716	973889	967205	867897	954291	748309	-944171	-1378458	-3675351	1351350	1.79559e+06	1.50264e+06	1.06655e+06	735618	1.00783e+06	322027990	251663839	252833789	1102392	1.1555e+06	1.10319e+06	747818	894431	819574	886806	3852748	2668252	1.25188e+06	1.29898e+06	1.39359e+06	502440	623039	940568	78362625	0	0
61/87/10	2	935012	803693	1.52463e+06	1.18978e+06	945743	905638	18872162	18775654	11783641	2.10571e+06	2.13576e+06	1.8847e+06	784078	936015	909907	783673322	514653582	656797623	1.87705e+06	1499976	1117452	1.64158e+06	720887	1.00264e+06	600082	124826542	125301281	2.3304e+06	2.47573e+06	2.61944e+06	1.75724e+06	943398	1.52751e+06	-1380407	766528	1106295
61/87/10	3	876400	1.44146e+06	1.83642e+06	829520	690562	470348	274800426	190577794	200247907	3.20933e+06	2.18831e+06	3.0692e+06	970939	1.03206e+06	0	680898230	849242506	660469467	1.47433e+06	1.43415e+06	1.18837e+06	795345	884598	897044	224538930	289714460	248999730	2.34822e+06	2.26794e+06	2.08554e+06	1.70871e+06	1.29638e+06	1.68086e+06	1329524	2102617	-1432931
61/87/10	4	1.38153e+06	1.45274e+06	1.99702e+06	598529	477578	409326	386180443	308042647	247749202	2.99131e+06	2.9385e+06	3.06013e+06	931050	617675	836207	746381093	713462534	720992745	1.17632e+06	1.73691e+06	1.25025e+06	728550	572679	597129	172649819	340058710	253167404	3.41982e+06	3.08833e+06	2.71591e+06	2.55308e+06	2.4536e+06	2.49318e+06	664762	7962451	9725095
61/87/10	7	2.48733e+06	2.45241e+06	2.19123e+06	6274.94	9639.76	4046.88	536414627	461963441	468521168	2.37654e+06	5.17303e+06	4.50314e+06	15578.8	16862.8	19516.3	533394503	389475726	420586671	701353	964593	656527	5448.18	2303.29	1904.65	190222990	222528732	149357848	1.82251e+06	2.22042e+06	926645	1.17491e+06	1.64535e+06	1.37194e+06	281482	45037	725419
